# Supplementary material for: Prognostic Significance of S100A4 in Ovarian Clear Cell Carcinoma: Its Relation to Tumor Progression and Chemoresistance
Source: Cancers (Basel). 2025 Jan 8;17(2):184. doi: 10.3390/cancers17020184 (PMC11763377; doi:10.3390/cancers17020184)
Supplement: Supplementary file 1 [file cancers-17-00184-s001.zip]

Archive with 8 entries (8 files):
- Sup Table S1.xlsx
- Supplementary Figure S1.tif
- Supplementary Figure S2.tif
- Supplementary Figure S3.tif
- Supplementary Figure S4.tif
- Supplementary Figure S5.tif
- Supplementary Figure S6.tif
- Supplementary Table S1.pdf
