# Supplementary material for: Prognostic Significance of S100A4 in Ovarian Clear Cell Carcinoma: Its Relation to Tumor Progression and Chemoresistance
Source: Cancers (Basel). 2025 Jan 8;17(2):184. doi: 10.3390/cancers17020184 (PMC11763377; doi:10.3390/cancers17020184)
Supplement: Supplementary file 1 [file cancers-17-00184-s001.zip › Sup Table S1.xlsx]

## Sheet: Sheet1
	Supplementary Table S1. Correlation between S100A4 expression and
	clinicopathological factors in ovarian clear cell carcinoma
			S100A4 score
			High (≧3)	Low (<3)
		n	n (%)	n (%)	P-value
	Age (years)	49	25 (51)	24 (49)
	≧ 60	71	32 (45)	39 (55)	0.5
	< 60
	FIGO stage
	I	71	23 (32.4)	48 (6736)
	II/III/IV	49	34 (69.4)	15 (30.6)	< 0.0001
	pT
	pT1	77	25 (35)	50 (65)
	pT2/pT3	43	30 (69.7)	13 (30.3)	0.0003
	LN metastasis
	Positive	15	10 (66.7)	5 (33.3)
	Negative	87	37 (42.5)	50 (57.5)	0.08
	Distant metastasis
	Positive	4	4 (100)	0 (0)
	Negative	115	52 (45.2)	63 (54.8)	0.03
	Dissemination
	Positive	30	21 (70)	9 (30)
	Negative	87	34 (39)	53 (61)	0.003
	LN, lymph node
	pT factor refers to TNM classification.
